# Supplementary material for: Knowledge and Attitudes towards Vitamin D among Health Educators in Public Schools in Jeddah, Saudi Arabia: A Cross-Sectional Study
Source: Healthcare (Basel). 2022 Nov 24;10(12):2358. doi: 10.3390/healthcare10122358 (PMC9777692; doi:10.3390/healthcare10122358)
Supplement: Supplementary file 1 [file healthcare-10-02358-s001.zip]

Archive with 1 entries (1 files):
- healthcare-1981255-supplementary.pdf
